# Supplementary material for: Salivary estrone and estradiol are associated with oral microbiome profiles in aging women
Source: J Oral Microbiol. 2026 Jun 21;18(1):2690784. doi: 10.1080/20002297.2026.2690784 (PMC13288545; doi:10.1080/20002297.2026.2690784)
Supplement: pH_bacterial_abundance_spearman_corr.xlsx [file ZJOM_A_2690784_SM4612.xlsx]

## Sheet: Hoja1
Niche	Clinical_Variable	Bacteria	Spearman's Correlation Coefficient (ρ)	p_value
TG	pH	Peptostreptococcaceae_[G-1]	0.480412008934826	0.00966665921671493
TG	pH	Haemophilus	0.394293218919729	0.0378713173586367
GM	pH	Peptostreptococcaceae_[G-7]	0.59872687714024	0.000762671862384006
GM	pH	Saccharibacteria_(TM7) Saccharibacteria_(TM7)_[G-2]	0.541507040679702	0.00292050861105282
GM	pH	Johnsonella	0.418519168711683	0.0266574291909817
GM	pH	Kingella	0.400628699615507	0.0346279609646053
GM	pH	Ottowia	0.386793212202686	0.0420201668518722
GM	pH	Treponema	0.377288437794803	0.0477890043473845
TH	pH	Solobacterium	-0.429932977331295	0.0224022525948453
TH	pH	Lachnospiraceae_[G-2]	0.417167653635112	0.0272020488308834
TH	pH	Streptococcus	-0.414096584088501	0.0284732089085362
BM	pH	Cardiobacterium	0.486920396071715	0.00859498295338562
